# Supplementary material for: Hydrosalpinx perturbs the tubal and endometrial immune environment
Source: Reprod Fertil. 2026 Jun 26;7(2):RAF250204. doi: 10.1530/RAF-25-0204 (PMC13317832; doi:10.1530/RAF-25-0204)
Supplement: Supplementary file 2 [file supplementary_table_2.xlsx]

## Sheet: Sheet1
			Fallopian tube																Endometrium
			Epithelium average % positive cells								Stroma average % positive cells								Luminal epithelium average % positive cells								Glandular epithelium average % positive cells								Stroma average % positive cells
	Participant	Matched	CD45	CD3	CD4	CD8	CD56	CD68	ki67	CD45+Ki67+	CD45	CD3	CD4	CD8	CD56	CD68	ki67	CD45+KI67+	CD45	CD3	CD4	CD8	CD56	CD68	ki67	CD45+ki67+	CD45	CD3	CD4	CD8	CD56	CD68	ki67	CD45+ki67+	CD45	CD3	CD4	CD8	CD56	CD68	ki67	CD45+ki67+
Control	1	Yes	2.96915	3.02732	2.23996	2.59132	0	0.537782	13.2266	0.64052	6.37045	9.05469	4.9181	8.49815	0.106383	0.917404	0.50326	0.694444	4.48346	1.13843	1.60729	0.384615	0.203252	0.980768	8.2845	2.41606	1.30254	0.126263	0.354177	0.434967	0	0.106383	29.47	0.280112	4.98055	0.126263	2.67488	1.01977	0.108793	1.98858	2.11646	1.81458
	2	Yes	3.40682	6.04649	4.2719	5.01044	0	0	1.12855	0.223278	10.0174	10.6801	7.35248	4.16486	0.429603	1.36465	0.462738	1.97054	4.48752	1.37519	0.284091	0	1.42515	1.19318	1.88623	Insufficient tissue	3.73737	0.585938	0.271739	0.204918	0.109649	0.797925	0.288102	0.0771605	43.1279	0.585938	1.74976	1.11725	16.4796	4.56227	13.0413	1.33254
	3	Yes	4.40142	1.12401	0.303951	1.65485	0.376984	0.759268	0.522977	0	7.09347	5.89569	2.27618	4.23065	0.647741	1.89074	0.588285	1.3661	4.59877	2.03315	0.420967	1.77688	1.3402	2.84972	2.83575	0.342466	3.06598	0.842944	0.203252	1.82082	2.10379	0.507136	0.613072	0	8.6996	0.842944	2.5889	2.58619	3.8559	2.88728	3.73304	1.00074
	4	Yes	3.51302	2.88963	1.05178	2.14532	0	0.971732	0.370047	0.132979	9.84353	7.21712	6.36473	5.5865	0.257732	2.42861	0.438596	0	2.33346	1.26617	0.902176	0.886218	0.16129	1.40507	2.61575	0	2.14388	0.745472	0.154321	0.549451	0	0.271739	0.3193	0	9.60398	0.745472	2.74939	1.75702	3.81173	2.33705	6.48511	0.439994
	5	Yes	7.34617	8.13775	0	4.74945	0	0.255102	3.69583	0	4.3591	4.77639	0	0.929291	0.0628141	0	0	0	Insufficient tissue	0.316297	Insufficient tissue	Insufficient tissue	Insufficient tissue	Insufficient tissue	1.01674	Insufficient tissue	1.48234	0.252739	0.701518	0.461153	0.553752	0.138122	4.72714	0	6.82478	0.252739	1.6986	2.31632	2.45085	0.907586	0.357143	0.243448
	6	Yes	12.3516	7.19286	3.15604	9.04849	0	1.64842	2.69353	0.162338	10.6976	7.51006	5.19814	9.90967	0	2.11513	1.16381	0	Insufficient tissue	Insufficient tissue	Insufficient tissue	Insufficient tissue	Insufficient tissue	Insufficient tissue	Insufficient tissue	0.164474	0.642185	1.43744	0.217391	0.373092	0.35	0	0	0.708687	14.7774	1.43744	2.97529	1.31848	4.32083	3.44584	3.16598	1.66997
	7	Yes	3.20366	0.983592	0	0	0.639092	0	0	0	6.12823	3.34023	1.16594	2.60485	1.2899	0.891859	0	0.651098	1.59574	0	0	0	0.462963	0	0	0	1.47059	0	0.257732	0	0.879665	0.751213	0	0	8.19844	0	2.02535	1.74027	6.73407	1.82979	1.00684	0
Hydrosalpinx	8	Yes	16.5263	8.6116	2.81608	5.24278	0.140449	5.90893	0.701662	3.68483	4.65073	11.3545	3.98739	2.95445	0.264584	3.20928	0	2.07774	Insufficient tissue	Insufficient tissue	Insufficient tissue	Insufficient tissue	Insufficient tissue	Insufficient tissue	Insufficient tissue	Insufficient tissue	9.99429	1.21347	0	1.73485	3.80298	1.9428	2.67555	0	Insufficient tissue	1.21347	1.43142	1.81836	Insufficient tissue	Insufficient tissue	Insufficient tissue	0.153916
	9	Yes	17.0643	5.5777	1.90506	2.8412	2.13927	3.94806	1.6335	1.04522	8.16898	10.7438	12.8466	4.18722	0.18303	2.97762	0.144145	0.78682	9.0921	3.76561	1.42824	1.50747	3.69767	1.71455	1.14683	0	9.99599	5.21343	1.09871	0.19685	5.94905	0.201613	2.98207	0.47619	51.2813	5.21343	5.97253	2.77411	39.3829	4.15397	24.2235	1.07216
	10	Yes	5.25053	12.9619	0	11.3059	1.19804	6.02008	0.18797	1.21114	3.02478	7.68162	0	2.18657	0.416667	1.43334	0.143678	0.608184	6.74914	2.10078	0.739962	3.29445	3.53552	1.49315	0.185185	0.203252	9.97499	2.13526	1.29042	1.02197	6.66738	1.42877	0.280899	0	42.234	2.13526	5.93256	3.69874	31.4194	4.18046	16.4096	1.23074
	11	Yes	12.861	6.04462	1.60586	10.5059	0.593475	6.13308	6.81458	0.557307	5.76807	5.50893	5.06116	2.37209	2.76266	2.21708	0.583131	0.274188	1.31645	2.33893	0.755338	1.29174	0.225225	3.14979	6.57242	0	1.79557	0.562305	0.227273	0	0.631947	0.296948	64.9482	0	6.16891	0.562305	3.67533	1.05024	2.14558	2.86683	15.1378	1.09274
	12	Yes	6.32123	6.68862	1.77344	5.87441	0.76296	6.13801	3.02735	0.552917	9.21776	10.8973	6.54721	3.53357	2.11927	5.7509	0.92159	0.201613	10.3291	2.06041	1.23036	0.524476	2.71007	1.0852	0.892329	1.77778	3.30833	1.08816	0.189265	0.977207	2.11515	5.57801	2.25308	0.416667	27.5282	1.08816	3.33927	2.13853	12.4758	4.90068	9.33562	1.66579
	13	Yes	21.1185	6.42444	2.42413	3.7101	4.8362	5.64833	6.75715	1.36514	9.75145	11.7854	4.10959	2.42286	7.07303	3.91508	1.33191	1.35383	9.74929	2.624	0.774887	1.07044	3.80833	1.04167	3.56015	0.3125	3.96698	1.63194	0.636172	1.2933	4.29291	3.54409	1.84295	0	55.8959	1.63194	7.66751	3.47902	35.1782	8.43755	30.4707	1.66344
	14	Yes	26.1088	12.2867	5.00134	2.45731	10.1587	6.1083	0.789474	0.173611	10.2588	3.58337	3.45668	0.3125	2.38889	5.21017	4.06079	0.0737463	13.1016	5.32241	1.13668	2.29619	2.78919	2.76618	13.4852	1.1194	13.1016	4.62451	0.625	2.17687	4.25843	1.51812	12.537	1.93772	9.35441	4.62451	3.12269	1.02612	3.18998	4.44572	12.0969	0.221239
	15	No	8.83794	3.70019	0.185185	1.04356	0.442718	2.46763	1.69048	0.0976562	11.2007	6.83521	2.4277	0.888158	1.1131	5.34052	1.22222	0	NA	NA	NA	NA	NA	NA	NA	NA	NA	NA	NA	NA	NA	NA	NA	NA	NA	NA	NA	NA	NA	NA	NA	NA
	16	No	5.55927	0.346629	0.16129	1.17469	1.03687	2.39393	14.0233	0.0976562	17.2376	9.65517	5.57462	4.05797	0	2.4006	1.2585	0	NA	NA	NA	NA	NA	NA	NA	NA	NA	NA	NA	NA	NA	NA	NA	NA	NA	NA	NA	NA	NA	NA	NA	NA
	17	No	11.39	8.69419	1.82003	2.07317	0.103734	3.09359	5.11413	0.349859	10.0025	9.00975	4.15115	3.17949	0.345238	4.83337	1.35011	0.379464	NA	NA	NA	NA	NA	NA	NA	NA	NA	NA	NA	NA	NA	NA	NA	NA	NA	NA	NA	NA	NA	NA	NA	NA
	18	No	13.1006	5.09908	0	1.40013	0.357143	1.82561	6.70822	1.61057	5.15737	5.36071	1.16667	1.87045	0	2.56171	1.3285	0.691336	NA	NA	NA	NA	NA	NA	NA	NA	NA	NA	NA	NA	NA	NA	NA	NA	NA	NA	NA	NA	NA	NA	NA	NA
	NA = no matched tissue available
